# Supplementary material for: Niche specificity and functional diversity of the bacterial communities associated with Ginkgo biloba and Panax quinquefolius
Source: Sci Rep. 2021 May 24;11:10803. doi: 10.1038/s41598-021-90309-0 (PMC8144622; doi:10.1038/s41598-021-90309-0)
Supplement: Supplementary file 1 — Supplementary Table S1. [file 41598_2021_90309_MOESM1_ESM.xlsx]

## Sheet: Sheet2
Table S1: A list of predicted Kyoto Encyclopedia of Genes and Genomes (KEGG) pathways in Ginkgo biloba associated bacterial communities
KEGG pathway	KEGG pathway name	GBFL1	GBFL2	GBFL3	GBFL4	GBFR1	GBFR2	GBFR3	GBFR4	GBFS1	GBFS2	GBFS3	GBFS4
ko00010	Glycolysis / Gluconeogenesis	24768	26690	22901	24318	23635	24876	24214	24217	23686	22041	22639	23758
ko00020	Citrate cycle (TCA cycle)	20205	20998	18315	19181	19657	21316	20681	21178	19193	17167	17973	19572
ko00030	Pentose phosphate pathway	12086	14088	12093	12143	11821	12403	11957	11629	12113	12020	11975	11833
ko00040	Pentose and glucuronate interconversions	7432	6545	7573	7630	7495	6683	6871	6579	7097	6871	7246	7413
ko00051	Fructose and mannose metabolism	7730	8581	7166	7872	6956	7223	6944	6891	7197	6729	7055	7377
ko00052	Galactose metabolism	7964	7931	6807	7731	7911	7229	7385	7190	7324	6112	6525	7421
ko00053	Ascorbate and aldarate metabolism	4663	3916	4723	4763	4728	4286	4358	4221	4477	4558	4731	4719
ko00061	Fatty acid biosynthesis	14596	13400	13774	14656	14568	14690	14799	15269	14210	13560	14142	14664
ko00062	Fatty acid elongation	0	0	0	0	1	1	3	4	0	0	0	0
ko00071	Fatty acid degradation	20194	13169	16392	19707	19234	17488	18258	19913	18682	16774	18013	19969
ko00072	Synthesis and degradation of ketone bodies	4536	3106	3698	4317	4597	3984	4182	4336	4282	3865	3965	4406
ko00100	Steroid biosynthesis	149	160	37	111	121	162	132	150	72	20	53	117
ko00120	Primary bile acid biosynthesis	582	334	494	563	449	399	367	428	502	487	526	568
ko00121	Secondary bile acid biosynthesis	216	216	280	279	208	200	180	167	254	311	298	253
ko00130	Ubiquinone and other terpenoid-quinone biosynthesis	4246	3463	4042	4072	3786	3642	3791	4028	3968	3699	3807	4003
ko00140	Steroid hormone biosynthesis	1493	530	728	1236	1178	1080	935	1202	959	697	898	1338
ko00190	Oxidative phosphorylation	22367	24887	23782	22546	22562	24063	22745	21834	23464	24215	23957	23287
ko00195	Photosynthesis	3341	3678	3589	3207	3021	3222	3063	3056	2929	2945	3133	3167
ko00196	Photosynthesis - antenna proteins	5	3	6	6	5	5	6	5	6	7	7	6
ko00230	Purine metabolism	42744	42170	42564	40678	39478	40300	39679	40019	41830	40752	40315	40975
ko00232	Caffeine metabolism	141	64	62	123	92	92	79	102	116	66	80	126
ko00240	Pyrimidine metabolism	29598	29096	29464	27911	26917	27597	27446	27880	28689	27570	27235	27883
ko00250	Alanine, aspartate and glutamate metabolism	23469	23443	23251	22304	22277	23072	22274	22178	22170	21016	21352	22241
ko00253	Tetracycline biosynthesis	2146	2358	2183	2031	2159	2284	2298	2299	2046	1999	1977	2009
ko00260	Glycine, serine and threonine metabolism	21730	21169	22260	21684	22163	22030	22006	21970	21485	21277	21387	21426
ko00270	Cysteine and methionine metabolism	14493	14036	13841	14245	14253	14342	14518	14815	13823	13592	13507	13812
ko00280	Valine, leucine and isoleucine degradation	24791	17101	21283	23776	24190	22171	23274	24765	22890	20995	22077	24212
ko00281	Geraniol degradation	4466	2396	2937	4190	4144	3791	3999	4690	3716	3039	3542	4356
ko00290	Valine, leucine and isoleucine biosynthesis	9348	9633	9578	9427	9642	9545	9334	9009	9439	9637	9495	9292
ko00300	Lysine biosynthesis	9018	8652	8791	8368	8050	8285	8152	8392	8458	8130	8081	8294
ko00310	Lysine degradation	15140	10138	13196	14444	14571	13337	13777	14667	13931	12741	13414	14725
ko00311	Penicillin and cephalosporin biosynthesis	464	645	316	431	439	594	604	615	454	284	331	451
ko00330	Arginine and proline metabolism	24609	21026	25991	24110	24860	23658	23899	23530	24411	24790	24455	24218
ko00332	Carbapenem biosynthesis	1250	1458	1270	1116	1172	1290	1230	1208	1152	1144	1115	1121
ko00340	Histidine metabolism	9239	7940	9103	8955	9268	8774	9049	9016	8987	8728	8710	8915
ko00350	Tyrosine metabolism	9019	7027	9435	9113	8895	8138	8421	8407	9193	9207	9203	9129
ko00360	Phenylalanine metabolism	12307	8535	10757	12356	12153	11407	11675	12244	11902	11101	11743	12569
ko00361	Chlorocyclohexane and chlorobenzene degradation	1558	1091	1588	1667	1636	1467	1481	1466	1642	1687	1731	1702
ko00362	Benzoate degradation	10720	6267	8847	10168	9834	8971	9002	9819	9716	8754	9424	10537
ko00363	Bisphenol degradation	729	260	285	616	553	469	426	590	466	297	407	623
ko00364	Fluorobenzoate degradation	951	628	1023	940	1034	906	911	884	872	852	919	962
ko00380	Tryptophan metabolism	15472	10183	12875	14955	14807	13316	13837	14715	14433	13152	13858	15263
ko00400	Phenylalanine, tyrosine and tryptophan biosynthesis	10336	10803	10286	9693	9804	10192	9916	9797	9804	9496	9361	9547
ko00401	Novobiocin biosynthesis	2360	2213	2447	2197	2301	2229	2234	2227	2193	2134	2122	2171
ko00410	beta-Alanine metabolism	11854	7384	9857	11711	11342	10157	10649	11586	10761	9899	10756	11827
ko00430	Taurine and hypotaurine metabolism	5074	3952	4664	4983	4871	4619	4788	5091	4732	4410	4636	5007
ko00440	Phosphonate and phosphinate metabolism	850	1486	1437	1114	1274	1258	1181	894	1266	1720	1542	1127
ko00450	Selenocompound metabolism	7834	7389	7534	7855	7613	7618	7683	7762	7644	7421	7493	7667
ko00460	Cyanoamino acid metabolism	4080	3151	3679	4191	4595	3724	4494	4530	4004	3537	3772	4171
ko00471	D-Glutamine and D-glutamate metabolism	2400	2437	2331	2261	2217	2321	2287	2297	2395	2228	2192	2283
ko00472	D-Arginine and D-ornithine metabolism	204	332	245	261	265	261	247	205	233	314	292	235
ko00473	D-Alanine metabolism	1547	2043	1621	1607	1552	1651	1614	1521	1553	1576	1581	1533
ko00480	Glutathione metabolism	9798	8270	11415	9671	10109	9111	9565	9519	9773	10662	10534	10054
ko00500	Starch and sucrose metabolism	17474	17867	13802	17460	17494	17180	17453	17715	17012	14292	15317	17299
ko00510	N-Glycan biosynthesis	489	1047	485	570	653	820	746	642	538	536	569	561
ko00511	Other glycan degradation	1309	1126	977	1333	1691	1031	1400	1278	1120	620	892	1259
ko00513	Various types of N-glycan biosynthesis	2	2	1	5	22	3	14	7	4	3	3	4
ko00520	Amino sugar and nucleotide sugar metabolism	17421	19513	16306	17078	17396	17703	17561	17127	16669	15404	15846	16714
ko00521	Streptomycin biosynthesis	4856	5650	4646	4888	5207	5246	5132	4795	4945	4840	4842	4874
ko00522	Biosynthesis of 12-, 14- and 16-membered macrolides	399	225	169	400	350	354	443	617	322	90	241	419
ko00523	Polyketide sugar unit biosynthesis	1751	2406	1582	1795	2084	2138	2027	1818	1877	1833	1772	1786
ko00524	Neomycin, kanamycin and gentamicin biosynthesis	746	721	654	733	715	680	685	665	678	564	616	691
ko00531	Glycosaminoglycan degradation	248	166	197	265	468	283	437	413	241	150	206	275
ko00540	Lipopolysaccharide biosynthesis	1981	4638	3439	2606	3397	3968	3623	2730	3054	4186	3811	2883
ko00561	Glycerolipid metabolism	7798	5634	6831	7439	7053	6442	6501	6823	6744	6085	6569	7264
ko00562	Inositol phosphate metabolism	4308	3534	4294	4338	4258	3616	3830	3675	4014	3865	4105	4284
ko00563	Glycosylphosphatidylinositol (GPI)-anchor biosynthesis	0	0	0	0	2	2	3	2	0	0	0	0
ko00564	Glycerophospholipid metabolism	7736	7424	7526	7511	7211	7392	7103	7356	7243	7205	7281	7448
ko00565	Ether lipid metabolism	778	341	305	681	747	615	638	785	522	363	476	728
ko00590	Arachidonic acid metabolism	148	216	134	153	168	175	180	170	141	115	131	155
ko00591	Linoleic acid metabolism	423	142	118	373	302	289	287	392	253	65	187	361
ko00592	alpha-Linolenic acid metabolism	1028	518	590	972	817	826	880	1071	831	428	643	943
ko00600	Sphingolipid metabolism	2029	1101	1353	1876	2087	1675	1729	1835	1568	1125	1416	1946
ko00603	Glycosphingolipid biosynthesis - globo and isoglobo series	613	445	519	663	793	619	773	761	591	389	507	636
ko00604	Glycosphingolipid biosynthesis - ganglio series	195	128	162	208	332	235	349	360	189	118	164	212
ko00620	Pyruvate metabolism	32228	32036	30635	31519	31146	31916	31278	31469	31320	29912	30358	31435
ko00621	Dioxin degradation	1110	589	959	1070	870	868	814	915	957	841	976	1103
ko00622	Xylene degradation	1373	891	1209	1173	1155	1148	1075	1133	1043	799	953	1201
ko00623	Toluene degradation	945	1009	1028	950	1205	1240	1075	987	894	867	937	978
ko00624	Polycyclic aromatic hydrocarbon degradation	699	477	836	803	612	576	568	557	843	934	941	844
ko00625	Chloroalkane and chloroalkene degradation	6720	4806	7089	6947	6655	5921	5925	5889	6602	6946	7105	6927
ko00626	Naphthalene degradation	2813	2002	2957	2950	2420	2218	2225	2301	2805	2928	3025	2938
ko00627	Aminobenzoate degradation	6073	3650	4864	5904	5882	5165	5594	6142	5595	5315	5617	6138
ko00630	Glyoxylate and dicarboxylate metabolism	21956	18726	21904	22745	21992	21308	20719	20806	23031	23659	23364	22904
ko00633	Nitrotoluene degradation	1564	3331	1680	2145	2267	3012	2867	2780	2294	2684	2657	2294
ko00640	Propanoate metabolism	21492	19091	17939	21122	21037	20805	20545	21288	20291	18683	19477	21146
ko00642	Ethylbenzene degradation	791	390	531	707	658	672	739	884	632	380	495	693
ko00643	Styrene degradation	2157	1763	2124	2453	2433	2240	2448	2508	2453	2607	2615	2503
ko00650	Butanoate metabolism	18951	16339	16768	18346	18664	18239	18034	18668	17655	16637	17141	18380
ko00660	C5-Branched dibasic acid metabolism	5295	5575	5289	5254	5345	5377	5107	4970	5260	5342	5260	5207
ko00670	One carbon pool by folate	7681	7747	7804	7155	7436	7695	7327	7211	7328	7237	7081	7166
ko00680	Methane metabolism	16924	19971	15816	18057	17354	19345	17884	17856	18144	17992	18009	17891
ko00710	Carbon fixation in photosynthetic organisms	9361	10486	10951	10036	9332	9728	9483	9096	10598	11734	11253	10094
ko00720	Carbon fixation pathways in prokaryotes	23088	25236	21615	22660	23320	25004	23780	23784	23108	22332	22390	23039
ko00730	Thiamine metabolism	5139	5926	5283	4809	4647	5113	4739	4686	4803	4770	4763	4797
ko00740	Riboflavin metabolism	2950	3070	2900	2632	2735	2915	2767	2762	2687	2553	2582	2723
ko00750	Vitamin B6 metabolism	2807	2701	2999	2678	2636	2658	2624	2593	2764	2772	2736	2696
ko00760	Nicotinate and nicotinamide metabolism	7173	7698	6825	7057	7243	7369	7170	7091	6930	6640	6744	7014
ko00770	Pantothenate and CoA biosynthesis	9017	9650	9351	9215	9092	9152	8875	8568	9184	9521	9436	9115
ko00780	Biotin metabolism	9226	8905	9869	9429	9736	9799	9752	9554	9240	9481	9641	9445
ko00785	Lipoic acid metabolism	973	989	934	916	844	898	862	871	916	842	854	897
ko00790	Folate biosynthesis	5566	5376	5388	5265	5312	5303	5292	5276	5261	5105	5041	5226
ko00791	Atrazine degradation	1152	849	1275	1329	1080	1080	1076	1147	1336	1459	1478	1370
ko00830	Retinol metabolism	2290	1497	2338	2374	2071	1840	1901	1981	2274	2340	2426	2396
ko00860	Porphyrin and chlorophyll metabolism	16411	17148	16291	16258	15500	16032	14971	14727	16958	17553	17107	16579
ko00900	Terpenoid backbone biosynthesis	9682	8461	8200	9063	8795	8629	8401	8736	8731	7901	8202	9034
ko00901	Indole alkaloid biosynthesis	33	35	50	49	87	84	97	89	44	53	52	44
ko00902	Monoterpenoid biosynthesis	10	4	17	5	7	11	6	7	4	4	3	5
ko00903	Limonene and pinene degradation	6614	3631	5045	6101	6008	5355	5395	6030	5337	4645	5273	6204
ko00906	Carotenoid biosynthesis	843	690	867	857	811	734	878	947	1103	1164	1037	932
ko00908	Zeatin biosynthesis	491	500	487	449	433	459	445	455	460	440	438	453
ko00909	Sesquiterpenoid and triterpenoid biosynthesis	252	738	321	311	357	576	479	450	310	349	359	313
ko00910	Nitrogen metabolism	15092	14296	14941	15028	14584	14912	13874	13652	14667	14439	14902	15308
ko00920	Sulfur metabolism	9615	8997	9869	10284	9822	9809	9446	9286	9968	10270	10513	10338
ko00930	Caprolactam degradation	4630	2372	3193	4208	4221	3718	3784	4357	3685	3007	3491	4342
ko00940	Phenylpropanoid biosynthesis	2189	1474	1585	2231	2778	1891	2475	2345	1892	1217	1583	2155
ko00941	Flavonoid biosynthesis	18	51	8	20	18	29	23	19	12	3	9	15
ko00943	Isoflavonoid biosynthesis	5	11	2	6	7	13	18	17	2	2	2	2
ko00944	Flavone and flavonol biosynthesis	37	28	27	29	44	30	34	31	33	19	27	40
ko00945	Stilbenoid, diarylheptanoid and gingerol biosynthesis	18	51	8	20	18	29	23	19	12	3	9	15
ko00950	Isoquinoline alkaloid biosynthesis	1255	1281	1400	1402	1516	1391	1496	1420	1445	1509	1472	1387
ko00960	Tropane, piperidine and pyridine alkaloid biosynthesis	2848	2320	2640	2759	2670	2540	2521	2643	2606	2506	2585	2726
ko00965	Betalain biosynthesis	101	70	71	127	133	130	137	145	111	118	126	126
ko00980	Metabolism of xenobiotics by cytochrome P450	3348	2424	4267	3758	3706	2978	3226	3015	3852	4556	4413	3865
ko00982	Drug metabolism - cytochrome P450	3649	2690	4500	4116	4106	3294	3597	3379	4246	4966	4789	4225
ko00983	Drug metabolism - other enzymes	3931	3483	3451	3675	3426	3495	3406	3630	3558	3052	3288	3704
ko00984	Steroid degradation	2447	734	783	2049	1607	1517	1358	1973	1432	481	1091	2073
ko01040	Biosynthesis of unsaturated fatty acids	7061	5988	6309	7252	7386	7257	7402	7604	6762	6124	6687	7224
ko01051	Biosynthesis of ansamycins	2065	1934	1767	2153	1843	1935	1930	2175	1996	1786	1959	2062
ko01052	Type I polyketide structures	973	475	364	942	1076	1068	1584	2306	734	213	554	949
ko01053	Biosynthesis of siderophore group nonribosomal peptides	4053	3183	1656	3657	3269	3720	3736	4770	2616	1343	2214	3507
ko01054	Nonribosomal peptide structures	521	1496	324	594	461	544	577	573	226	180	202	237
ko01055	Biosynthesis of vancomycin group antibiotics	711	1153	726	766	941	1006	966	861	779	822	810	779
ko01056	Biosynthesis of type II polyketide backbone	73	39	35	78	53	56	54	61	59	17	45	76
ko01057	Biosynthesis of type II polyketide products	47	27	27	48	35	38	39	42	37	12	29	48
ko01200	Carbon metabolism	68648	69059	65711	68230	67897	70372	68914	69963	68968	66787	67134	68490
ko01210	2-Oxocarboxylic acid metabolism	16813	17821	16822	16338	16730	17139	16643	16411	16450	16305	16143	16230
ko01212	Fatty acid metabolism	25548	19947	21651	24979	24983	24158	24758	26453	23944	21800	23117	25214
ko01220	Degradation of aromatic compounds	9230	5975	8845	9522	8431	7801	7532	7864	9245	8915	9373	9578
ko01230	Biosynthesis of amino acids	68149	70104	66239	65478	64582	67112	64866	64956	64875	62864	63054	64582
