# Supplementary material for: Niche specificity and functional diversity of the bacterial communities associated with Ginkgo biloba and Panax quinquefolius
Source: Sci Rep. 2021 May 24;11:10803. doi: 10.1038/s41598-021-90309-0 (PMC8144622; doi:10.1038/s41598-021-90309-0)
Supplement: Supplementary file 2 — Supplementary Table S2. [file 41598_2021_90309_MOESM2_ESM.xlsx]

## Sheet: funcprof_abund
Table S2: A list of predicted Kyoto Encyclopedia of Genes and Genomes (KEGG) pathways in Panax quinquefolius associated bacterial communities
KEGG pathway	KEGG pathway name	PQFL1	PQFL2	PQFL3	PQFL4	PQFR1	PQFR2	PQFR3	PQFR4	PQFS1	PQFS2	PQFS3	PQFS4
ko00010	Glycolysis / Gluconeogenesis	26001	23499	25508	26162	21854	22056	21361	22230	23796	24521	22064	28625
ko00020	Citrate cycle (TCA cycle)	21933	19708	22682	21612	17507	17448	17313	17791	20787	21047	17100	24612
ko00030	Pentose phosphate pathway	11939	11988	12315	13323	11663	11689	11387	11684	11724	12018	11753	13785
ko00040	Pentose and glucuronate interconversions	7458	6722	7342	7266	7418	7414	7019	7147	6846	7359	7821	6804
ko00051	Fructose and mannose metabolism	7536	7336	7923	8790	6737	6750	6692	6771	7167	7396	7145	8637
ko00052	Galactose metabolism	7450	6851	8825	9275	6792	6656	6201	6484	7314	7899	6486	8842
ko00053	Ascorbate and aldarate metabolism	4562	4468	4296	4087	4811	4806	4654	4691	4582	4736	5054	3778
ko00061	Fatty acid biosynthesis	14798	13424	15089	13316	13944	13999	13021	13998	14822	15244	13020	14160
ko00062	Fatty acid elongation	1	2	4	0	1	1	0	0	4	4	0	0
ko00071	Fatty acid degradation	19444	16529	19042	15263	17170	17010	17011	17842	19544	19910	16060	15036
ko00072	Synthesis and degradation of ketone bodies	4765	3955	4540	3447	4003	3772	3887	4030	4571	4693	3654	3596
ko00100	Steroid biosynthesis	107	102	96	119	49	54	69	70	147	157	78	95
ko00120	Primary bile acid biosynthesis	377	390	420	353	467	479	417	502	462	479	455	282
ko00121	Secondary bile acid biosynthesis	146	179	137	119	313	334	222	309	174	186	247	90
ko00130	Ubiquinone and other terpenoid-quinone biosynthesis	4135	4111	4453	4132	3787	3758	3990	3744	4296	4157	4010	4185
ko00140	Steroid hormone biosynthesis	1354	729	1072	733	954	940	852	1073	1080	1204	687	701
ko00190	Oxidative phosphorylation	21112	22134	22435	22639	23011	23104	22038	23304	23004	23185	22879	23461
ko00195	Photosynthesis	3145	3379	3521	3504	3152	3104	3150	3095	3488	3340	3505	3985
ko00196	Photosynthesis - antenna proteins	11	4	7	5	5	5	4	6	4	5	5	8
ko00230	Purine metabolism	39394	40100	43093	42464	39923	39508	39263	39479	41973	42045	40622	45180
ko00232	Caffeine metabolism	88	55	127	102	64	68	55	77	104	119	45	89
ko00240	Pyrimidine metabolism	28066	28106	30483	29706	27059	26710	26371	26567	29412	29370	28077	32228
ko00250	Alanine, aspartate and glutamate metabolism	22680	21790	23322	23054	21838	21883	21371	21446	22755	23122	22221	24656
ko00253	Tetracycline biosynthesis	2135	2269	2354	2233	2134	2099	2030	2043	2375	2399	2147	2330
ko00260	Glycine, serine and threonine metabolism	21451	20640	21125	20955	22607	22936	21349	21815	21061	21797	21926	21895
ko00270	Cysteine and methionine metabolism	14521	14662	14093	14368	14081	14108	13503	13810	14686	14693	13395	14224
ko00280	Valine, leucine and isoleucine degradation	24969	20817	24061	18925	22239	21609	21313	22135	24618	25466	20675	19787
ko00281	Geraniol degradation	4540	3523	4227	3184	3455	3375	3685	3746	4376	4377	2824	3040
ko00290	Valine, leucine and isoleucine biosynthesis	9490	8839	8520	9214	9703	9777	9213	9593	8353	8972	9361	9559
ko00300	Lysine biosynthesis	8121	8328	8482	8560	7995	7923	7997	7917	8536	8627	8523	8574
ko00310	Lysine degradation	14930	12429	14741	11752	13709	13448	12949	13598	14625	15293	12723	11802
ko00311	Penicillin and cephalosporin biosynthesis	581	685	823	814	294	286	403	309	763	737	420	793
ko00330	Arginine and proline metabolism	26185	23964	23299	21302	26393	26748	26144	25583	23998	24063	26162	22038
ko00332	Carbapenem biosynthesis	1164	1170	1084	1269	1083	1089	1123	1114	1098	1091	1218	1322
ko00340	Histidine metabolism	9073	8788	8942	8141	9179	9190	8757	8804	9341	9320	9187	8274
ko00350	Tyrosine metabolism	8491	8234	8348	7619	9328	9389	8944	9026	8591	8721	9421	7288
ko00360	Phenylalanine metabolism	12974	11399	12414	9858	11689	11664	11397	11629	12931	12881	11385	10075
ko00361	Chlorocyclohexane and chlorobenzene degradation	1514	1531	1420	1206	1751	1791	1683	1727	1609	1635	1807	1096
ko00362	Benzoate degradation	10572	8671	9612	7485	8849	8702	9098	9299	10007	10295	8791	7270
ko00363	Bisphenol degradation	488	393	513	390	442	432	442	481	597	624	361	236
ko00364	Fluorobenzoate degradation	858	984	721	680	1119	1154	1148	1053	1002	984	1127	518
ko00380	Tryptophan metabolism	15339	13201	15122	11982	13779	13532	13461	13937	15490	15674	12777	11836
ko00400	Phenylalanine, tyrosine and tryptophan biosynthesis	9704	10219	10051	10643	9560	9535	9719	9430	10157	9899	10071	11250
ko00401	Novobiocin biosynthesis	2048	2251	2241	2262	2341	2314	2209	2174	2301	2313	2439	2255
ko00410	beta-Alanine metabolism	11595	9484	10665	8398	10477	10460	10263	10792	11184	11623	9801	8265
ko00430	Taurine and hypotaurine metabolism	4699	4669	4997	4384	4599	4668	4620	4721	5100	4831	4395	4401
ko00440	Phosphonate and phosphinate metabolism	843	1070	670	1022	1673	1737	1554	1578	807	962	1665	809
ko00450	Selenocompound metabolism	8033	7497	7889	7717	7460	7436	7179	7403	7645	7905	7238	7657
ko00460	Cyanoamino acid metabolism	4548	4186	4790	4456	3820	3695	4016	3864	4417	4259	3605	4461
ko00471	D-Glutamine and D-glutamate metabolism	2312	2257	2686	2506	2209	2146	2137	2137	2463	2517	2258	2752
ko00472	D-Arginine and D-ornithine metabolism	184	243	147	198	312	327	243	307	216	211	273	196
ko00473	D-Alanine metabolism	1590	1650	1704	1844	1547	1542	1459	1527	1610	1627	1595	2022
ko00480	Glutathione metabolism	8872	9567	9328	8547	11347	11146	11011	10876	9698	9818	11441	8132
ko00500	Starch and sucrose metabolism	15705	14847	18624	20568	14166	14008	13999	14786	16277	17031	12573	19749
ko00510	N-Glycan biosynthesis	547	576	661	809	544	535	421	548	636	711	386	923
ko00511	Other glycan degradation	1389	1387	1753	1835	1101	1022	955	919	1462	1448	964	1727
ko00513	Various types of N-glycan biosynthesis	6	2	6	5	11	7	7	8	5	6	1	5
ko00520	Amino sugar and nucleotide sugar metabolism	17264	16710	19308	19996	15914	15549	15417	15599	17592	18292	15931	20790
ko00521	Streptomycin biosynthesis	4853	4599	5183	5370	4862	4789	4485	4823	4899	5142	4295	5761
ko00522	Biosynthesis of 12-, 14- and 16-membered macrolides	343	183	689	607	116	134	128	195	370	419	84	631
ko00523	Polyketide sugar unit biosynthesis	1854	1825	2085	2175	1946	1869	1750	1874	1947	2047	1497	2499
ko00524	Neomycin, kanamycin and gentamicin biosynthesis	862	708	888	901	597	602	562	600	721	715	606	1043
ko00531	Glycosaminoglycan degradation	361	337	405	393	287	268	275	250	365	357	222	378
ko00532	Glycosaminoglycan biosynthesis - chondroitin sulfate / dermatan sulfate	0	1	1	0	0	0	0	0	0	0	0	0
ko00540	Lipopolysaccharide biosynthesis	2699	4329	2946	3315	4139	4097	4430	4142	3668	3258	3903	3129
ko00561	Glycerolipid metabolism	7552	6608	7167	6380	6679	6691	6573	6610	7173	7381	6912	6041
ko00562	Inositol phosphate metabolism	4321	4075	4350	3887	4139	4066	4204	4018	4245	4141	4756	4013
ko00563	Glycosylphosphatidylinositol (GPI)-anchor biosynthesis	17	7	16	1	4	2	2	0	10	12	0	8
ko00564	Glycerophospholipid metabolism	7094	8027	7515	7546	7706	7759	7781	7561	7913	7634	7970	6948
ko00565	Ether lipid metabolism	844	792	719	644	558	539	729	611	800	727	745	506
ko00590	Arachidonic acid metabolism	192	330	260	276	200	178	240	171	294	262	160	190
ko00591	Linoleic acid metabolism	398	275	410	313	138	130	172	181	394	389	87	303
ko00592	alpha-Linolenic acid metabolism	1021	873	1266	1021	561	590	629	610	1141	1109	546	1013
ko00600	Sphingolipid metabolism	2268	1322	2100	1723	1668	1636	1418	1630	1673	1881	1251	1849
ko00603	Glycosphingolipid biosynthesis - globo and isoglobo series	858	566	920	816	560	570	503	526	665	719	490	919
ko00604	Glycosphingolipid biosynthesis - ganglio series	255	255	304	293	212	208	223	190	291	282	198	273
ko00620	Pyruvate metabolism	32861	30270	32362	31680	29436	29453	29107	29934	30899	31755	29835	33672
ko00621	Dioxin degradation	1238	899	1011	718	843	856	906	918	982	991	998	815
ko00622	Xylene degradation	1543	1272	1253	1059	1068	1061	1323	1067	1281	1253	1453	1131
ko00623	Toluene degradation	899	1115	861	986	1085	1107	1138	1040	1066	1046	1284	934
ko00624	Polycyclic aromatic hydrocarbon degradation	577	548	528	446	730	748	714	794	584	630	768	352
ko00625	Chloroalkane and chloroalkene degradation	6379	5648	5656	4881	7206	7345	6688	7075	6021	6501	7085	4437
ko00626	Naphthalene degradation	2461	2265	2377	2129	2664	2712	2615	2783	2404	2555	2779	1805
ko00627	Aminobenzoate degradation	6145	5344	5275	4324	5066	5035	5198	5409	6012	5825	5085	4142
ko00630	Glyoxylate and dicarboxylate metabolism	20746	19870	19809	18509	23897	24204	22197	23657	20660	21730	21394	17607
ko00633	Nitrotoluene degradation	2155	1727	1672	2266	1884	2086	1633	2325	1596	1888	1345	2565
ko00640	Propanoate metabolism	21061	18730	20895	19075	19167	18969	18235	19614	20981	21819	17167	19147
ko00642	Ethylbenzene degradation	914	737	908	682	494	518	555	508	886	840	515	735
ko00643	Styrene degradation	2488	2392	2186	1826	2425	2504	2540	2522	2490	2288	2406	1885
ko00650	Butanoate metabolism	19163	17280	18361	16518	17532	17381	16823	17585	18514	18798	16710	16929
ko00660	C5-Branched dibasic acid metabolism	5218	4879	4744	5156	5319	5331	5029	5337	4563	4899	5115	5280
ko00670	One carbon pool by folate	7098	7137	7304	7410	7795	7735	7381	7383	7415	7770	7518	7569
ko00680	Methane metabolism	16797	16173	17063	17835	17279	17939	15849	17725	16486	17444	15156	18187
ko00710	Carbon fixation in photosynthetic organisms	8838	9097	9330	9325	10573	10528	9793	10532	9072	9618	10431	9313
ko00720	Carbon fixation pathways in prokaryotes	22876	21908	23717	23176	21897	21726	20652	22161	23189	24098	20116	23931
ko00730	Thiamine metabolism	4479	4689	4688	5400	4605	4593	4786	4730	4559	4731	5115	5324
ko00740	Riboflavin metabolism	2781	2852	3012	3094	2662	2605	2727	2626	2945	2949	2898	3330
ko00750	Vitamin B6 metabolism	2671	2743	2811	2793	2813	2820	2819	2757	2760	2706	2891	2954
ko00760	Nicotinate and nicotinamide metabolism	6892	6903	7424	7552	7034	7045	6637	6905	7163	7202	6625	7905
ko00770	Pantothenate and CoA biosynthesis	8912	8424	8299	8866	9222	9323	8721	9264	8192	8723	9214	9431
ko00780	Biotin metabolism	10229	9244	9149	8388	9930	10097	9409	9842	9317	9532	9600	8983
ko00785	Lipoic acid metabolism	891	933	1074	1052	841	823	814	817	1007	1014	899	1154
ko00790	Folate biosynthesis	5334	5511	5592	5549	5258	5152	5359	5137	5644	5596	5329	5581
ko00791	Atrazine degradation	1116	923	1004	899	1303	1381	1342	1378	939	1036	1221	825
ko00830	Retinol metabolism	1993	1762	1929	1615	2194	2221	2120	2268	1990	2133	2193	1401
ko00860	Porphyrin and chlorophyll metabolism	13706	13691	13915	15158	15887	15998	15542	16157	14120	15073	15789	14443
ko00900	Terpenoid backbone biosynthesis	8952	8195	9203	8772	7915	7723	7750	8118	9103	9394	7806	9160
ko00901	Indole alkaloid biosynthesis	71	64	36	37	94	107	57	75	73	76	41	41
ko00902	Monoterpenoid biosynthesis	5	6	3	2	18	21	11	14	5	8	17	1
ko00903	Limonene and pinene degradation	5991	4703	5495	4260	5427	5374	5208	5548	5917	6291	4978	3906
ko00906	Carotenoid biosynthesis	627	580	638	656	692	703	685	796	651	727	739	542
ko00908	Zeatin biosynthesis	434	456	496	497	432	422	435	428	481	480	461	546
ko00909	Sesquiterpenoid and triterpenoid biosynthesis	228	284	274	519	257	275	291	314	239	298	385	547
ko00910	Nitrogen metabolism	13711	13196	13777	13935	14727	14934	14922	15110	13772	14289	14146	13444
ko00920	Sulfur metabolism	9153	8766	8254	8802	10404	10665	10308	10608	8530	9235	9824	7806
ko00930	Caprolactam degradation	4071	3088	3779	2903	3640	3538	3637	3827	4018	4301	3189	2540
ko00940	Phenylpropanoid biosynthesis	2669	2183	3438	2845	1951	1697	1909	1796	2760	2696	1463	2918
ko00941	Flavonoid biosynthesis	23	20	40	49	8	8	10	11	23	28	6	48
ko00943	Isoflavonoid biosynthesis	20	22	4	8	1	5	1	2	23	17	3	10
ko00944	Flavone and flavonol biosynthesis	63	28	55	49	34	31	25	27	26	33	13	54
ko00945	Stilbenoid, diarylheptanoid and gingerol biosynthesis	23	20	40	49	8	8	10	11	23	28	6	48
ko00950	Isoquinoline alkaloid biosynthesis	1378	1354	1330	1241	1589	1593	1429	1511	1390	1383	1349	1304
ko00960	Tropane, piperidine and pyridine alkaloid biosynthesis	2467	2568	2694	2464	2737	2738	2552	2642	2793	2732	2652	2312
ko00965	Betalain biosynthesis	109	92	86	79	150	150	113	141	127	134	73	65
ko00980	Metabolism of xenobiotics by cytochrome P450	2942	2981	2612	2312	4365	4383	4078	4320	2976	3206	4229	1795
ko00982	Drug metabolism - cytochrome P450	3290	3238	2847	2521	4735	4751	4383	4702	3243	3494	4394	1990
ko00983	Drug metabolism - other enzymes	3442	3372	4462	3943	3368	3312	3058	3189	4054	4061	3214	4331
ko00984	Steroid degradation	1609	967	1990	1289	868	806	872	1090	1985	2177	653	866
ko01040	Biosynthesis of unsaturated fatty acids	8024	6404	7295	6269	6749	6866	6404	6818	7134	7463	6138	6845
ko01051	Biosynthesis of ansamycins	1858	1771	2571	2389	1738	1767	1568	1796	2108	2222	1618	2253
ko01052	Type I polyketide structures	806	451	1575	1336	298	333	323	471	918	1008	208	1237
ko01053	Biosynthesis of siderophore group nonribosomal peptides	3178	2732	3683	3716	1809	1884	2363	2321	3719	3929	1975	3063
ko01054	Nonribosomal peptide structures	574	882	412	1010	299	308	428	299	506	389	559	892
ko01055	Biosynthesis of vancomycin group antibiotics	784	776	882	952	859	827	749	832	806	892	713	1057
ko01056	Biosynthesis of type II polyketide backbone	68	33	137	120	21	25	23	33	69	78	15	102
ko01057	Biosynthesis of type II polyketide products	57	43	73	60	24	26	47	29	51	53	53	64
ko01200	Carbon metabolism	69319	65387	69946	67682	65966	66225	63380	66322	67943	69737	62987	71486
ko01210	2-Oxocarboxylic acid metabolism	16391	16257	15672	16997	16571	16561	16390	16464	15618	16248	16369	17238
ko01212	Fatty acid metabolism	25591	22379	25396	21150	22780	22627	21969	23282	25721	26189	20928	21954
ko01220	Degradation of aromatic compounds	8407	7606	7778	6634	8692	8839	8836	8941	8188	8622	9281	5821
ko01230	Biosynthesis of amino acids	64987	64538	65166	68224	63599	63690	62656	63131	64750	65911	63979	70359
